# Supplementary material for: Perioperative Drug Treatment in Pancreatic Surgery—A Systematic Review and Meta-Analysis
Source: J Clin Med. 2023 Feb 22;12(5):1750. doi: 10.3390/jcm12051750 (PMC10003556; doi:10.3390/jcm12051750)
Supplement: Supplementary file 1 [file jcm-12-01750-s001.zip]

Archive with 1 entries (1 files):
- jcm-2174115-supplementary.pdf
